# Supplementary material for: Cytological, Physiological, and Transcriptomic Analyses of the Leaf Color Mutant Yellow Leaf 20 (yl20) in Eggplant (Solanum melongena L.)
Source: Plants (Basel). 2024 Mar 15;13(6):855. doi: 10.3390/plants13060855 (PMC10974653; doi:10.3390/plants13060855)
Supplement: Supplementary file 1 [file plants-13-00855-s001.zip]

Archive with 2 entries (2 files):
- Supplementary Figures-Plants.pdf
- Supplementary Tables-Plants3.14.xlsx
